# Supplementary material for: Gene Expression Dynamics in Major Endocrine Regulatory Pathways along the Transition from Solitary to Social Life in a Bumblebee, Bombus terrestris
Source: Front Physiol. 2016 Nov 24;7:574. doi: 10.3389/fphys.2016.00574 (PMC5121236; doi:10.3389/fphys.2016.00574)
Supplement: Supplementary Table S1 — qRT-PCR primers and efficiencies used in this study. [file Table1.XLSX]

## Sheet: qRT-PCR primers
Supplementary Table 1 - qRT-PCR Primers
Gene symbol	Gene name	Gene Accession Number	Forward primer	Reverse primer	Efficiency	R²	Note
EF1	elongation factor eEF-1 alpha chain (Ef-1a-f1)	XM_012318108.1	AGAATGGACAAACCCGTGAG	CACAAATGCTACCGCAACAG	1.97	0.9932
PLA2	phospholipase A2	FN391388	GGTCACACCGAAACCAGATT	TCGCAACATTTCGTCATTTC	1.97	0.9994
AK	arginine kinase	AF492888	TGTCGGTATCTACGCGCCTG	CTTTTGGTGGATGCTTGTCAGT	1.97	0.9986
MFE	probable cytochrome P450 303a1	XM_003396659.2	TGCGTTAGCCTGGACGATTT	TATTGGCATACTCCGACGGC	2.04	0.9986	homolog of the Cytochrome P450 CYP15A1 genes from other species of Apidae family
Kr-h1	krüppel-like protein 1	GQ903677	AGTCGAGGCTGCACTAGAAG	TTTTCTTGGAGGGAGAATTAACGT	2.02	0.9987
Vg	vitellogenin-like	XM_012308109.1	AAGAATCATCTGAGCAACGTGA	TAGTGCACTGTTTGCTTTTGGT	2.04	0.9997
IGF-1	insulin-like growth factor I, juvenile form	XM_012310891.1	TTCCGTGGACGCCGTAAACA	GGTCCATGTTAGCCCCCTTC	2.02	0.9933
InR-1	insulin-like peptide receptor	XM_003397898.2	GAAGCCTCTTGCCCTGGATG	CTCGTGCCGATAATGCTTGC	2.04	0.9966	homolog of Apis mellifera insulin receptor B (IR-B); XM_394771.5
LIRP	locust insulin-related peptide-like (LIRP)	XM_003400730.2	GCGGTAGTGTTTACAATAGCCG	ATTCCCCGTCCATTTCTTCG	1.97	0.9978
InR-2	insulin-like peptide receptor	XM_003393746.2	TGCGTTAGCCTGGACGATTT	TATTGGCATACTCCGACGGC	1.98	0.9991	homolog of Apis mellifera insulin-like receptor-like (InR-2); NM_001246667.1
FOXO	forkhead box protein O (FOXO)	XM_012316077.1	CGCCGTCATATCAGCAGAGT	ACCACATGGTGTGGGTGTTT	1.98	0.9995
AKH	hypertrehalosaemic prohormone-like	XM_012316773.1	TTGCTACTATGCCTGATCCTGAA	TTCGCGCCTCCATCTGTATCA	1.99	0.9936
AKHR	gonadotropin-releasing hormone II receptor-like	XM_012311393.1	CGTGTTCAATGCCTCAGATGCT	ACGACAAGGGGAAACCAATACA	2.03	0.9967
