# Supplementary material for: Gene Expression Dynamics in Major Endocrine Regulatory Pathways along the Transition from Solitary to Social Life in a Bumblebee, Bombus terrestris
Source: Front Physiol. 2016 Nov 24;7:574. doi: 10.3389/fphys.2016.00574 (PMC5121236; doi:10.3389/fphys.2016.00574)
Supplement: Supplementary Table S2 — ANOVA results for the ten genes investigated in this study. [file Table2.XLSX]

## Sheet: MFE
MFE (methyl farnesoate epoxidase)
	ANOVA Table
	Degrees of freedom					Adjusted P value
Tissue	Factor	Residual	F statistics	P value	FDR adjusted P value	summary
Brain	4	18	1.12	0.38	0.4	n.s.
Hypopharyngeal glands	4	17	6.19	0.0029	0.0066	**
Labial glands	4	18	1.24	0.33	0.36	n.s.
Flight muscles	4	19	11.33	<0.0001	0.0003	***
Crop	4	16	31.67	<0.0001	0.0003	***
Ventriculus	4	19	53.12	<0.0001	0.0003	***
Rectum	4	19	8.23	0.0005	0.0013	**
Gonads	4	18	253.1	<0.0001	0.0003	***
Fat body	4	19	17.49	<0.0001	0.0003	***

## Sheet: Kr-h1
Kr-h1 (Krüppel homolog 1)
	ANOVA Table
	Degrees of freedom					Adjusted P value
Tissue	Factor	Residual	F statistics	P value	FDR adjusted P value	summary
Brain	4	18	7.68	0.0009	0.0023	**
Hypopharyngeal glands	4	17	47.26	<0.0001	0.0003	***
Labial glands	4	18	5.21	0.0057	0.0115	*
Flight muscles	4	19	27.87	<0.0001	0.0003	***
Crop	4	16	9.35	0.0004	0.0011	**
Ventriculus	4	19	39.69	<0.0001	0.0003	***
Rectum	4	19	28.59	<0.0001	0.0003	***
Gonads	4	18	2.83	0.06	0.08	n.s.
Fat body	4	19	32.72	<0.0001	0.0003	***

## Sheet: Vg
Vg (vitellogenin)
	ANOVA Table
	Degrees of freedom					Adjusted P value
Tissue	Factor	Residual	F statistics	P value	FDR adjusted P value	summary
Brain	4	18	76.89	<0.0001	0.0003	***
Hypopharyngeal glands	4	17	49.27	<0.0001	0.0003	***
Labial glands	4	18	10.54	0.0001	0.0003	***
Flight muscles	4	19	82.54	<0.0001	0.0003	***
Crop	4	16	9.37	0.0004	0.0011	**
Ventriculus	4	19	37.54	<0.0001	0.0003	***
Rectum	4	19	21.19	<0.0001	0.0003	***
Gonads	4	18	4.93	0.0073	0.0141	*
Fat body	4	19	143.3	<0.0001	0.0003	***

## Sheet: IGF-1
IGF-1 (insulin-like growth factor 1)
	ANOVA Table
	Degrees of freedom					Adjusted P value
Tissue	Factor	Residual	F statistics	P value	FDR adjusted P value	summary
Brain	4	18	6.25	0.0025	0.006	**
Hypopharyngeal glands	4	17	2.57	0.08	0.1	n.s.
Labial glands	4	18	1.19	0.35	0.38	n.s.
Flight muscles	4	19	4.67	0.0086	0.0163	*
Crop	4	16	1.08	0.4	0.42	n.s.
Ventriculus	4	19	1.38	0.28	0.31	n.s.
Rectum	4	19	-	-	-	-	The samples all have a standard error of zero.
Gonads	4	18	68.06	<0.0001	0.0003	***
Fat body	4	19	13.03	<0.0001	0.0003	***

## Sheet: InR-1
InR-1 (insulin-like peptide receptor 1)
	ANOVA Table
	Degrees of freedom					Adjusted P value
Tissue	Factor	Residual	F statistics	P value	FDR adjusted P value	summary
Brain	4	18	2.8	0.06	0.08	n.s.
Hypopharyngeal glands	4	17	17.73	<0.0001	0.0003	***
Labial glands	4	18	11.08	0.0001	0.0003	***
Flight muscles	4	19	14.43	<0.0001	0.0003	***
Crop	4	16	10.84	0.0002	0.0006	***
Ventriculus	4	19	11.91	<0.0001	0.0003	***
Rectum	4	19	16.86	<0.0001	0.0003	***
Gonads	4	18	5.12	0.0062	0.0123	*
Fat body	4	19	18.26	<0.0001	0.0003	***

## Sheet: LIRP
LIRP (locust insulin-related peptide-like)
	ANOVA Table
	Degrees of freedom					Adjusted P value
Tissue	Factor	Residual	F statistics	P value	FDR adjusted P value	summary
Brain	4	18	2.61	0.07	0.09	n.s.
Hypopharyngeal glands	4	17	6.22	0.0028	0.0066	**
Labial glands	4	18	0.37	0.83	0.83	n.s.
Flight muscles	4	19	3.96	0.0168	0.0277	*
Crop	4	16	4.5	0.0126	0.0212	*
Ventriculus	4	19	14.73	<0.0001	0.0003	***
Rectum	4	19	5.51	0.0041	0.0087	**
Gonads	4	18	13.02	<0.0001	0.0003	***
Fat body	4	19	14.82	<0.0001	0.0003	***

## Sheet: InR-2
InR-2 (insulin-like peptide receptor 2)
	ANOVA Table
	Degrees of freedom					Adjusted P value
Tissue	Factor	Residual	F statistics	P value	FDR adjusted P value	summary
Brain	4	18	2.07	0.13	0.16	n.s.
Hypopharyngeal glands	4	17	1.76	0.18	0.21	n.s.
Labial glands	4	18	3.71	0.0225	0.0364	*
Flight muscles	4	19	3.47	0.0274	0.0428	*
Crop	4	15	1.96	0.15	0.18	n.s.
Ventriculus	4	19	2.71	0.06	0.08	n.s.
Rectum	4	19	3.23	0.035	0.05	n.s.
Gonads	4	18	4.53	0.0104	0.0182	*
Fat body	4	19	0.98	0.44	0.45	n.s.

## Sheet: FOXO
FOXO (forkhead box protein O)
	ANOVA Table
	Degrees of freedom					Adjusted P value
Tissue	Factor	Residual	F statistics	P value	FDR adjusted P value	summary
Brain	4	18	2.9	0.05	0.07	n.s.
Hypopharyngeal glands	4	17	4.77	0.0091	0.0169	*
Labial glands	4	18	1.29	0.31	0.34	n.s.
Flight muscles	4	19	3.63	0.0233	0.037	*
Crop	4	16	1.53	0.24	0.27	n.s.
Ventriculus	4	19	3.07	0.0413	0.06	n.s.
Rectum	4	19	10.09	0.0001	0.0003	***
Gonads	4	18	0.6	0.67	0.68	n.s.
Fat body	4	19	1.4	0.27	0.3	n.s.

## Sheet: AKH
AKH (adipokinetic hormone)
	ANOVA Table
	Degrees of freedom					Adjusted P value
Tissue	Factor	Residual	F statistics	P value	FDR adjusted P value	summary
Brain	4	18	1.89	0.16	0.19	n.s.
Hypopharyngeal glands	4	17	2.43	0.09	0.11	n.s.
Labial glands	4	18	1.54	0.23	0.27	n.s.
Flight muscles	4	19	2.49	0.08	0.1	n.s.
Crop	4	16	2.72	0.07	0.09	n.s.
Ventriculus	4	19	6.58	0.0017	0.0042	**
Rectum	4	19	4.26	0.0126	0.0212	*
Gonads	4	18	2.75	0.06	0.08	n.s.
Fat body	4	19	2.38	0.09	0.11	n.s.

## Sheet: AKHR
AKHR (adipokinetic hormone receptor)
	ANOVA Table
	Degrees of freedom					Adjusted P value
Tissue	Factor	Residual	F statistics	P value	FDR adjusted P value	summary
Brain	4	18	4.66	0.0093	0.0169	*
Hypopharyngeal glands	4	17	5.64	0.0044	0.0091	**
Labial glands	4	18	1.81	0.17	0.2	n.s.
Flight muscles	4	19	16.95	<0.0001	0.0003	***
Crop	4	16	5.98	0.0039	0.0085	**
Ventriculus	4	19	4.55	0.0096	0.0171	*
Rectum	4	19	2.37	0.09	0.11	n.s.
Gonads	4	18	1.02	0.43	0.45	n.s.
Fat body	4	19	5.74	0.0033	0.0073	**
