# Supplementary material for: Gene Expression Dynamics in Major Endocrine Regulatory Pathways along the Transition from Solitary to Social Life in a Bumblebee, Bombus terrestris
Source: Front Physiol. 2016 Nov 24;7:574. doi: 10.3389/fphys.2016.00574 (PMC5121236; doi:10.3389/fphys.2016.00574)
Supplement: Supplementary file 5 [file DataSheet1.XLSX]

## Sheet: Relative expression values
Sample ID	Phenotype	Tissue	MFE	Kr-h1	Vg	IGF-1	InR-1	LIRP	InR-2	FOXO	AKH	AKHR
V1	Virgins	Brain	1.6	0.18	46	0.19	0.95	0.023	0.89	3.1	1.6	2.7
V2	Virgins	Brain	NA	NA	NA	NA	NA	NA	NA	NA	NA	NA
V3	Virgins	Brain	3.5	0.29	24	0.31	2.6	0.15	2.1	5.1	3.0	1.9
V4	Virgins	Brain	1.8	0.21	55	0.20	1.5	0.039	1.7	3.3	3.7	2.9
V5	Virgins	Brain	2.7	0.27	63	0.67	2.3	0.17	2.6	4.9	1.3	6.0
V1	Virgins	Hypopharyngeal glands	0.0	0.10	3900	0.0	2.2	0.42	0.59	8.1	0.20	68
V2	Virgins	Hypopharyngeal glands	0.0	0.12	860	0.054	1.9	0.27	0.88	17	0.0	47
V3	Virgins	Hypopharyngeal glands	0.0	0.30	6200	0.43	14	4.4	3.8	71	0.052	11
V4	Virgins	Hypopharyngeal glands	0.0	0.0	1200	0.0	1.4	0.44	0.0	2.2	0.0	920
V5	Virgins	Hypopharyngeal glands	0.0	0.0	2000	0.0	2.1	1.6	0.0	15	0.0	55
V1	Virgins	Labial glands	0.0	0.86	28	0.0	0.70	0.037	0.28	6.1	0.020	2.4
V2	Virgins	Labial glands	0.19	1.5	44	0.032	0.72	0.078	0.28	5.5	0.0034	6.2
V3	Virgins	Labial glands	0.0	7.4	130	0.0	3.8	0.91	0.64	28	0.20	17
V4	Virgins	Labial glands	0.0	0.0	11	0.0	0.0	0.0	0.0	0.0	0.0	41
V5	Virgins	Labial glands	0.0	2.0	11	0.0	0.63	0.50	0.0	4.6	0.0	1.3
V1	Virgins	Flight muscles	0.0	0.0	410	0.0	4.9	0.38	0.63	4.5	0.0	49
V2	Virgins	Flight muscles	0.0	0.0	130	0.0	3.8	0.12	0.85	19	0.0	24
V3	Virgins	Flight muscles	0.0	0.0	220	0.0	2.2	0.81	0.35	14	0.0	38
V4	Virgins	Flight muscles	0.0	0.0	640	0.0	2.6	2.1	0.52	8.8	0.0	44
V5	Virgins	Flight muscles	0.0	0.0	130	0.0	2.3	0.27	0.45	14	0.0	33
V1	Virgins	Crop	0.0	0.080	4.7	0.0	4.3	0.21	0.84	4.0	0.0	1.6
V2	Virgins	Crop	0.0	0.0	43	0.0	17	0.0	0.0	9.0	0.0	71
V3	Virgins	Crop	0.0	0.0	180	0.0	8.2	0.26	1.4	8.1	0.0	67
V4	Virgins	Crop	NA	NA	NA	NA	NA	NA	NA	NA	NA	NA
V5	Virgins	Crop	0.0	0.52	100	0.0	10	1.3	1.9	13	0.0	20
V1	Virgins	Ventriculus	0.0	0.10	0.44	0.0	0.68	0.16	0.24	3.1	0.0	0.33
V2	Virgins	Ventriculus	0.0	0.11	0.46	0.0	1.2	0.20	0.38	3.9	0.0018	0.30
V3	Virgins	Ventriculus	0.0	0.32	6.2	0.0	1.4	2.2	0.45	6.7	0.0	0.47
V4	Virgins	Ventriculus	0.0	0.091	1.6	0.0	1.3	0.34	0.38	5.2	0.0	1.5
V5	Virgins	Ventriculus	0.0	0.20	3.2	0.0	1.9	0.21	0.64	8.8	0.0	0.73
V1	Virgins	Rectum	0.0	0.12	0.45	0.0	0.49	0.033	0.20	3.1	0.00072	0.23
V2	Virgins	Rectum	0.0	0.14	0.91	0.0	0.84	0.027	0.31	5.2	0.0	0.50
V3	Virgins	Rectum	0.0	0.39	2.5	0.0	2.3	0.069	0.65	8.9	0.0	1.9
V4	Virgins	Rectum	0.0	0.084	0.85	0.0	0.37	0.043	0.048	0.90	0.0	3.1
V5	Virgins	Rectum	0.0	0.21	7.2	0.0	2.1	0.12	0.50	6.8	0.0	2.7
V1	Virgins	Gonads	0.051	0.49	4.0	0.016	1.8	0.035	2.4	4.5	0.0083	1.8
V2	Virgins	Gonads	0.14	0.80	4.3	0.058	5.1	0.013	5.1	6.8	0.0048	1.1
V3	Virgins	Gonads	0.89	2.2	3.4	0.087	14	0.029	23	25	0.024	0.13
V4	Virgins	Gonads	0.0	0.12	4.8	0.0	0.47	0.0089	0.34	0.45	0.0	4.9
V5	Virgins	Gonads	0.25	1.8	20	0.0	6.0	0.056	4.6	6.0	0.0	4.9
V1	Virgins	Fat body	0.0	0.18	2000	0.063	2.6	0.66	0.3	5.6	0.13	290
V2	Virgins	Fat body	0.041	0.096	840	0.083	4.5	0.32	1.1	20	0.016	130
V3	Virgins	Fat body	0.0	0.11	1800	0.34	6.5	0.70	1.3	36	0.0	27
V4	Virgins	Fat body	0.0	0.0	920	0.0	2.2	0.79	0.18	5.5	0.0	1200
V5	Virgins	Fat body	0.0	0.081	2100	0.13	4.8	0.60	0.87	29	0.060	340
D1	Diapausing	Brain	1.0	1.0	1.0	1.0	1.0	1.0	1.0	1.0	1.0	1.0
D2	Diapausing	Brain	1.2	1.3	1.3	0.9	1.5	0.60	1.1	1.0	0.48	1.7
D3	Diapausing	Brain	0.71	1.1	1.2	0.81	2.0	0.71	1.0	1.2	0.47	1.8
D4	Diapausing	Brain	0.75	1.7	4.5	1.1	2.9	0.71	1.2	2.6	0.75	2.1
D5	Diapausing	Brain	0.73	1.6	1.4	0.50	2.0	0.93	1.1	1.8	2.1	1.9
D1	Diapausing	Hypopharyngeal glands	0.0	12	57	0.44	3.1	1.0	0.62	6.8	0.071	28
D2	Diapausing	Hypopharyngeal glands	0.0	10	41	0.93	7.1	0.77	1.0	4.5	0.091	20
D3	Diapausing	Hypopharyngeal glands	0.0	8.7	38	0.26	5.7	0.36	0.88	6.6	0.069	21
D4	Diapausing	Hypopharyngeal glands	0.0	32	200	0.0	18	0.0	0.0	3.8	0.0	68
D5	Diapausing	Hypopharyngeal glands	0.0	14	86	0.0	11	0.0	1.7	14	0.15	46
D1	Diapausing	Labial glands	0.019	8.7	3.2	0.0	2.9	0.77	1.4	10	0.30	1.6
D2	Diapausing	Labial glands	0.0	7.3	5.5	0.0	5.4	1.1	1.1	7.7	0.40	2.3
D3	Diapausing	Labial glands	0.0	2.9	0.97	0.0	2.0	0.0	0.4	3.0	0.10	3.1
D4	Diapausing	Labial glands	0.0	9.5	8.1	0.0	5.7	0.0	0.0	0.0	0.0	0.0
D5	Diapausing	Labial glands	0.0	17	1.2	0.0	9.8	0.0	2.1	12	0.0	0.0
D1	Diapausing	Flight muscles	0.050	0.66	2.6	0.0	0.56	0.066	0.28	1.9	0.016	3.7
D2	Diapausing	Flight muscles	0.0	1.1	2.4	0.0	0.96	0.0	0.44	2.7	0.0036	1.9
D3	Diapausing	Flight muscles	0.0	1.7	3.2	0.0	2.1	0.51	0.79	5.8	0.0	3.5
D4	Diapausing	Flight muscles	0.0	1.8	6.1	0.0	2.2	0.58	0.71	4.0	0.036	5.7
D5	Diapausing	Flight muscles	0.0	1.6	1.3	0.0	1.6	0.0	0.87	6.8	0.0	10
D1	Diapausing	Crop	0.0	1.4	1.3	0.0	4.6	0.63	2.3	4.9	0.022	2.4
D2	Diapausing	Crop	0.0	7.9	6.8	0.19	8.2	0.49	3.4	8.3	0.034	6.3
D3	Diapausing	Crop	0.0	5.6	9.8	0.0	27	0.0	0.0	3.0	0.0	0.0
D4	Diapausing	Crop	0.0	7.1	8.9	0.0	29	0.0	2.9	7.2	0.0	7.0
D5	Diapausing	Crop	NA	NA	NA	NA	NA	NA	NA	NA	NA	NA
D1	Diapausing	Ventriculus	0.0	5.4	0.31	0.0	3.0	0.37	0.19	1.2	0.070	1.0
D2	Diapausing	Ventriculus	0.0	10	0.37	0.19	3.5	0.36	0.40	7.1	0.050	0.86
D3	Diapausing	Ventriculus	0.0	12	0.37	1.6	9.6	0.51	0.64	8.3	0.15	2.8
D4	Diapausing	Ventriculus	0.0	14	0.53	0.0	5.5	1.4	0.62	2.7	0.28	1.7
D5	Diapausing	Ventriculus	0.0	5.2	0.90	0.0	0.69	0.26	0.085	0.93	0.028	1.0
D1	Diapausing	Rectum	0.0	2.6	0.64	0.0	1.9	0.44	0.88	3.1	0.052	1.5
D2	Diapausing	Rectum	0.0	9.1	3.5	0.0	3.1	2.9	0.45	1.4	0.11	7.0
D3	Diapausing	Rectum	0.0	4.7	1.3	0.0	7.1	0.0	1.1	6.2	0.0	0.0
D4	Diapausing	Rectum	0.0	9.0	4.1	0.0	6.0	0.0	0.0	0.0	0.0	0.0
D5	Diapausing	Rectum	0.0	4.6	1.8	0.0	3.2	0.0	0.71	3.2	0.053	0.0
D1	Diapausing	Gonads	0.10	1.4	0.54	0.0	2.4	0.16	1.6	0.86	0.023	0.87
D2	Diapausing	Gonads	0.0	5.0	2.0	0.0	3.5	0.0	0.96	1.4	0.11	4.3
D3	Diapausing	Gonads	0.0	1.8	0.72	0.0	3.4	0.0	1.8	2.8	0.0	3.8
D4	Diapausing	Gonads	0.16	1.7	0.72	0.0	3.4	0.23	3.7	4.1	0.031	0.87
D5	Diapausing	Gonads	0.0	2.8	0.91	0.0	4.6	0.0	2.7	3.9	0.021	1.3
D1	Diapausing	Fat body	0.016	5.5	36	0.50	2.1	0.55	0.81	9.7	0.020	27
D2	Diapausing	Fat body	0.0	12	96	0.44	4.9	1.1	1.2	9.1	0.018	55
D3	Diapausing	Fat body	0.0	4.0	34	0.8	2.3	0.51	0.66	6.2	0.0072	21
D4	Diapausing	Fat body	0.0	7.8	100	1.2	2.9	0.90	0.61	15	0.0	56
D5	Diapausing	Fat body	0.0	31	87	0.0	13	0.0	0.0	14	0.0	110
R1	Reproducing	Brain	0.41	0.80	430	1.0	0.30	0.38	0.37	1.0	0.47	4.4
R2	Reproducing	Brain	1.6	0.98	130	1.7	0.53	0.50	0.66	1.1	0.91	3.7
R3	Reproducing	Brain	13	4.1	1100	3.9	1.8	2.5	1.6	4.6	3.3	1.0
R4	Reproducing	Brain	0.42	0.31	87	0.48	0.18	0.29	0.12	0.22	0.49	32
R5	Reproducing	Brain	0.83	1.8	380	0.0	0.82	0.0	0.0	0.0	2.5	6.2
R1	Reproducing	Hypopharyngeal glands	0.14	1.7	3100	0.93	0.083	2.1	0.1	2.4	0.0	33
R2	Reproducing	Hypopharyngeal glands	0.60	2.0	2400	1.2	0.082	2.1	0.15	3.7	0.0081	33
R3	Reproducing	Hypopharyngeal glands	0.82	4.5	2900	2.2	0.19	4.6	0.34	7.8	0.0	4.2
R4	Reproducing	Hypopharyngeal glands	0.33	0.78	1000	0.0	0.0	1.7	0.0	0.36	0.0	130
R5	Reproducing	Hypopharyngeal glands	0.0	2.0	1100	0.0	0.0	5.0	0.0	1.2	0.0	22
R1	Reproducing	Labial glands	0.0	1.1	220	0.0	0.10	0.0	0.0	2.0	0.070	2.7
R2	Reproducing	Labial glands	0.28	1.4	83	0.059	0.13	0.92	0.056	6.9	0.020	1.8
R3	Reproducing	Labial glands	1.6	11	2500	0.44	1.0	3.4	0.43	25	0.18	43
R4	Reproducing	Labial glands	0.0	0.074	8.6	0.0	0.0	0.0	0.0	0.0	0.0	80
R5	Reproducing	Labial glands	0.0	1.6	130	0.0	0.0	0.0	0.0	0.0	0.0	0.0
R1	Reproducing	Flight muscles	4.9	0.63	730	0.0	0.18	0.92	0.29	0.69	0.0	7.3
R2	Reproducing	Flight muscles	4.3	0.95	770	0.55	0.32	3.6	0.39	2.0	0.0	14
R3	Reproducing	Flight muscles	3.1	2.7	3500	1.4	1.1	5.5	0.60	6.7	0.0	6.3
R4	Reproducing	Flight muscles	0.81	0.36	590	0.0	0.15	1.7	0.12	0.62	0.0	51
R5	Reproducing	Flight muscles	0.46	0.70	510	0.74	0.33	1.9	0.11	1.7	0.0	10
R1	Reproducing	Crop	1.7	0.92	17	0.0	0.29	0.94	0.16	0.65	0.0	0.91
R2	Reproducing	Crop	1.2	1.8	23	0.0	0.97	2.2	0.57	4.6	0.0	0.78
R3	Reproducing	Crop	1.6	3.3	220	0.0	1.4	2.0	0.62	7.8	0.0	1.0
R4	Reproducing	Crop	4.1	1.8	99	0.0	0.56	1.5	0.16	1.0	0.0	3.6
R5	Reproducing	Crop	2.6	1.3	65	0.0	0.55	0.79	0.27	1.2	0.0	1.8
R1	Reproducing	Ventriculus	2.2	2.9	54	0.0	"0.0"	16	0.0	0.0	0.0	0.0
R2	Reproducing	Ventriculus	1.3	3.4	70	0.0	0.19	10	0.0	1.2	0.0	4.1
R3	Reproducing	Ventriculus	1.3	3.9	74	0.0	0.18	5.9	0.0	1.8	0.0	3.2
R4	Reproducing	Ventriculus	2.9	5.4	62	0.0	0.36	16	0.19	3.5	0.0	2.8
R5	Reproducing	Ventriculus	2.5	4.3	79	0.0	0.21	31	0.0	1.2	0.0	5.5
R1	Reproducing	Rectum	0.40	0.70	6.8	0.0	0.09	1.1	0.028	0.32	0.0	0.37
R2	Reproducing	Rectum	0.42	1.2	80	0.0	0.19	1.5	0.14	0.55	0.0	2.1
R3	Reproducing	Rectum	0.27	1.7	150	0.0	0.22	2.7	0.0	1.2	0.0	3.9
R4	Reproducing	Rectum	1.3	1.9	250	0.0	0.28	2.9	0.0	1.2	0.0	2.9
R5	Reproducing	Rectum	1.7	1.3	130	0.0	0.23	3.0	0.0	0.78	0.0	4.1
R1	Reproducing	Gonads	47	2.3	8.1	0.81	0.20	0.40	1.8	2.4	0.010	4.4
R2	Reproducing	Gonads	58	4.2	18	0.86	0.45	0.63	2.5	3.4	0.011	9.3
R3	Reproducing	Gonads	61	4.1	32	1.1	0.23	0.39	1.5	2.2	0.012	4.7
R4	Reproducing	Gonads	35	3.0	26	0.57	0.28	0.26	2.1	2.5	0.0042	9.1
R5	Reproducing	Gonads	40	2.6	55	0.52	0.49	0.65	3.1	3.7	0.0080	5.3
R1	Reproducing	Fat body	2.7	1.8	10000	0.45	0.047	7.5	0.15	3.9	0.0	170
R2	Reproducing	Fat body	2.2	3.0	20000	1.2	0.085	7.2	0.22	6.9	0.0	250
R3	Reproducing	Fat body	3.8	3.6	12000	1.2	0.15	5.2	0.34	11	0.0	71
R4	Reproducing	Fat body	1.8	1.5	9400	0.70	0.095	3.5	0.25	5.9	0.0	290
R5	Reproducing	Fat body	0.35	2.1	18000	2.0	0.19	7.9	0.16	5.2	0.0	130
W1	Workers	Brain	2.5	1.9	84	0.0	1.0	0.13	1.1	0.70	1.0	2.1
W2	Workers	Brain	0.45	1.5	39	0.0	1.1	0.19	1.7	1.1	0.22	1.5
W3	Workers	Brain	2.0	2.3	56	0.0	0.99	0.63	1.4	0.72	0.90	2.2
W4	Workers	Brain	0.0	2.0	67	0.0	1.3	0.0	0.0	0.0	0.57	0.0
W5	Workers	Brain	NA	NA	NA	NA	NA	NA	NA	NA	NA	NA
W1	Workers	Hypopharyngeal glands	0.0	3.6	160	0.0	0.079	1.7	0.11	0.58	0.0	3.0
W2	Workers	Hypopharyngeal glands	0.0	3.6	71	0.0	0.064	0.54	0.29	2.3	0.0	4.1
W3	Workers	Hypopharyngeal glands	0.0	4.2	140	0.0	0.051	1.2	0.28	1.6	0.0	3.3
W4	Workers	Hypopharyngeal glands	0.0	4.6	180	0.0	0.0	0.0	0.0	0.0	0.0	0.0
W5	Workers	Hypopharyngeal glands	NA	NA	NA	NA	NA	NA	NA	NA	NA	NA
W1	Workers	Labial glands	0.0	1.5	150	0.0	0.088	0.24	0.0	0.12	0.084	3.2
W2	Workers	Labial glands	2.0	1.7	23	0.0	0.37	0.0	0.0	1.6	0.0	0.0
W3	Workers	Labial glands	0.0	3.2	250	0.0	0.15	0.0	0.0	1.1	0.0	0.0
W4	Workers	Labial glands	NA	NA	NA	NA	NA	NA	NA	NA	NA	NA
W5	Workers	Labial glands	NA	NA	NA	NA	NA	NA	NA	NA	NA	NA
W1	Workers	Flight muscles	0.14	3.1	1700	0.0	0.45	0.57	0.43	1.3	0.0	30
W2	Workers	Flight muscles	0.3	2.2	620	0.0	0.79	0.68	0.92	3.7	0.0	19
W3	Workers	Flight muscles	0.33	3.5	2100	0.0	0.37	2.4	0.4	2.2	0.0	43
W4	Workers	Flight muscles	1.8	3.7	1500	0.0	0.83	1.4	0.88	2.9	0.0	35
W5	Workers	Flight muscles	NA	NA	NA	NA	NA	NA	NA	NA	NA	NA
W1	Workers	Crop	0.49	2.7	4.4	0.0	0.99	0.0	0.34	0.46	0.0	0.0
W2	Workers	Crop	0.0	5.0	5.1	0.0	5.6	0.0	1.2	8.3	0.0	0.0
W3	Workers	Crop	0.51	3.0	2.6	0.0	2.4	0.0	1.6	3.7	0.0	0.0
W4	Workers	Crop	0.0	0.0	7.5	0.0	0.0	0.0	0.0	0.0	0.0	0.0
W5	Workers	Crop	NA	NA	NA	NA	NA	NA	NA	NA	NA	NA
W1	Workers	Ventriculus	0.5	4.2	82	0.0	0.18	0.87	0.25	1.3	0.0010	0.0
W2	Workers	Ventriculus	0.0	9.4	12	0.0	0.40	1.5	0.0	1.3	0.0	0.0
W3	Workers	Ventriculus	0.56	5.0	5.0	0.0	0.24	1.4	0.33	1.2	0.0	0.0
W4	Workers	Ventriculus	0.0	8.3	23	0.0	0.0	0.0	0.0	0.0	0.0	0.0
W5	Workers	Ventriculus	NA	NA	NA	NA	NA	NA	NA	NA	NA	NA
W1	Workers	Rectum	0.69	1.8	61	0.0	0.37	0.18	0.41	0.54	0.0010	1.2
W2	Workers	Rectum	0.0	2.8	34	0.0	0.32	0.0	0.29	0.64	0.0	1.4
W3	Workers	Rectum	0.43	2.4	6.8	0.0	0.45	0.0	0.18	0.54	0.0	0.79
W4	Workers	Rectum	0.0	6.1	110	0.0	0.0	0.0	0.0	0.0	0.0	0.0
W5	Workers	Rectum	NA	NA	NA	NA	NA	NA	NA	NA	NA	NA
W1	Workers	Gonads	18	4.1	5.9	0.0	0.22	0.086	2.5	0.82	0.0014	2.9
W2	Workers	Gonads	11	2.9	2.5	0.0	0.40	0.061	4.6	1.8	0.0015	2.6
W3	Workers	Gonads	32	4.3	2.1	0.0	0.49	0.12	6.9	2.8	0.0012	6.0
W4	Workers	Gonads	30	4.9	55	0.0	0.67	0.39	5.8	2.8	0.0	6.2
W5	Workers	Gonads	NA	NA	NA	NA	NA	NA	NA	NA	NA	NA
W1	Workers	Fat body	0.29	4.0	15000	0.0	0.33	1.0	0.26	3.0	0.0	180
W2	Workers	Fat body	0.21	8.6	20000	0.0	0.4	4.8	0.89	8.2	0.0	360
W3	Workers	Fat body	0.88	5.5	23000	0.0	0.55	2.9	1.4	10	0.0	380
W4	Workers	Fat body	1.3	9.9	26000	0.0	0.70	11	0.0	5.6	0.0	440
W5	Workers	Fat body	NA	NA	NA	NA	NA	NA	NA	NA	NA	NA
M1	Males	Brain	1.2	2.2	1.0	0.0	0.52	1.0	0.24	1.0	1.0	1.4
M2	Males	Brain	1.3	1.9	0.14	0.0	0.93	0.71	1.8	3.6	1.2	0.66
M3	Males	Brain	0.47	3.4	0.18	0.0	1.7	2.2	1.6	7.1	0.40	0.73
M4	Males	Brain	0.0	6.6	0.0	0.0	3.0	0.0	4.2	0.0	0.0	0.0
M5	Males	Brain	1.1	2.0	0.74	0.0	1.5	3.5	1.2	2.7	2.5	0.0
M1	Males	Hypopharyngeal glands	0.0	10	15	0.0	0.16	0.0	0.44	2.6	0.0	19
M2	Males	Hypopharyngeal glands	NA	NA	NA	NA	NA	NA	NA	NA	NA	NA
M3	Males	Hypopharyngeal glands	NA	NA	NA	NA	NA	NA	NA	NA	NA	NA
M4	Males	Hypopharyngeal glands	0.0	9.6	25	0.0	1.3	0.0	0.0	14	0.0	26
M5	Males	Hypopharyngeal glands	0.0	21	14	0.0	0.0	0.0	0.0	21	0.0	28
M1	Males	Labial glands	0.0	5.3	2.4	0.0	0.81	0.0	0.26	4.5	0.019	3.0
M2	Males	Labial glands	0.045	5.3	0.23	0.0	1.1	0.98	0.74	12	0.031	0.88
M3	Males	Labial glands	0.0	9.9	3.9	0.0	0.76	0.0	0.0	4.4	0.0	9.1
M4	Males	Labial glands	0.0	15	1.9	0.0	2.1	0.0	0.61	18	0.0	0.0
M5	Males	Labial glands	0.0	14	1.3	0.0	2.2	3.5	0.37	8.2	0.0	2.1
M1	Males	Flight muscles	0.0	3.0	45	0.0	0.83	1.5	0.73	7.7	0.0	37
M2	Males	Flight muscles	0.0	6.8	16	0.0	1.3	2.7	0.29	15	0.0	47
M3	Males	Flight muscles	0.0	7.9	30	0.0	0.77	0.0	0.0	9.6	0.0	85
M4	Males	Flight muscles	0.0	5.2	31	0.0	1.5	0.0	0.0	4.9	0.0	40
M5	Males	Flight muscles	0.0	2.5	13	0.0	0.65	0.0	0.0	0.0	0.0	48
M1	Males	Crop	0.0	5.7	1.5	0.0	3.8	1.8	0.99	16	0.0066	0.85
M2	Males	Crop	0.0	5.1	1.6	0.0	3.4	1.5	0.65	19	0.0041	2.2
M3	Males	Crop	0.0	5.8	4.1	0.0	2.8	5.9	0.28	10	0.0	11
M4	Males	Crop	0.0	5.5	0.0	0.0	1.7	0.0	0.0	0.0	0.0	0.0
M5	Males	Crop	NA	NA	NA	NA	NA	NA	NA	NA	NA	NA
M1	Males	Ventriculus	0.0	9.6	0.1	0.0	0.64	4.4	0.47	6.5	0.0	0.34
M2	Males	Ventriculus	0.0	33	2.2	0.0	1.7	5.9	0.95	39	0.0	3.4
M3	Males	Ventriculus	0.0	7.7	0.58	0.0	0.62	2.5	0.28	8.9	0.0022	0.68
M4	Males	Ventriculus	0.0	14	2.0	0.0	1.8	60	0.0	0.0	0.0	0.0
M5	Males	Ventriculus	0.0	13	0.0	0.0	0.8	23	0.0	9.0	0.0	0.0
M1	Males	Rectum	0.0	4.3	0.36	0.0	0.61	2.2	0.22	6.1	0.0	0.60
M2	Males	Rectum	0.0	7.8	0.0	0.0	0.46	0.0	0.0	4.2	0.0	0.0
M3	Males	Rectum	0.0	4.8	0.088	0.0	0.61	0.95	0.29	7.7	0.0	0.23
M4	Males	Rectum	0.0	11	0.0	0.0	1.6	0.0	0.0	8.6	0.0	0.00
M5	Males	Rectum	0.0	5.2	0.77	0.0	1.3	3.4	0.63	9.7	0.0	0.00
M1	Males	Gonads	0.0	9.3	0.0	0.0	1.3	0.0	0.0	0.0	0.0	0.00
M2	Males	Gonads	NA	NA	NA	NA	NA	NA	NA	NA	NA	NA
M3	Males	Gonads	0.0	0.14	0.039	0.0	0.073	0.095	0.047	0.18	0.0	0.34
M4	Males	Gonads	0.0	8.0	13	0.0	10	0.0	0.0	19	0.0	38
M5	Males	Gonads	0.0	4.5	14	0.0	2.9	0.0	1.4	12	0.0	51
M1	Males	Fat body	0.0	10	300	0.0	1.2	5.3	0.28	22	0.0047	240
M2	Males	Fat body	0.0	16	540	0.0	1.7	12	0.95	81	0.0	640
M3	Males	Fat body	0.0	13	350	0.0	1.7	8.5	0.97	65	0.0	440
M4	Males	Fat body	0.0	15	1100	0.0	3.5	91	0.0	0.0	0.0	320
M5	Males	Fat body	0.0	8.7	490	0.0	1.7	18	1.3	73	0.0	580

## Sheet: Virgins (Cp)
Sample ID	Tissue/Gene	PLA2	EF1	MFE	Kr-h1	Vg	IGF-1	InR-1	LIRP	InR-2	FOXO	AKH	AKHR
Calibrator mix	Calibrator mix	31.7525	28.615	32.8825	31.815	24.5725	31.365	31.82	31.15	33.74	32.86	34.45	31.23
V1	Brain	26.39	21.47	27.735	29.77	22.79	30.59	26.71	32.27	28.195	26.86	25.57	28.34
V2	Brain	NA	NA	NA	NA	NA	NA	NA	NA	NA	NA	NA	NA
V3	Brain	27.47	21.98	27.385	29.84	24.49	30.6	25.99	30.345	27.7	26.89	25.38	29.635
V4	Brain	26.42	23.69	28.845	30.84	23.745	31.695	27.26	32.715	28.5	28.01	25.56	29.495
V5	Brain	28.52	24.19	29.505	31.715	24.825	31.24	27.945	31.88	29.15	28.715	28.31	29.705
V1	Hypopharyngeal glands	28.385	23.855	0	32.885	18.62	0	27.735	30.32	31.04	27.735	30.75	25.945
V2	Hypopharyngeal glands	27.265	21.425	0	30.71	18.85	32.67	25.975	28.985	28.495	24.735	0	24.51
V3	Hypopharyngeal glands	32.81	23.105	0	32.485	19.12	32.78	26.255	28.1	29.51	25.74	33.885	29.74
V4	Hypopharyngeal glands	28.745	28.595	0	0	22.81	0	30.91	32.7	0	32.07	0	24.655
V5	Hypopharyngeal glands	32.795	28.065	0	0	23.91	0	32.115	32.76	0	31.135	0	30.57
V1	Labial glands	24.745	21.11	0	26.645	22.58	0	26.235	30.685	28.94	24.98	30.965	27.635
V2	Labial glands	25.48	22.21	30.855	26.785	22.885	33.14	27.125	30.51	29.89	26.065	34.445	27.18
V3	Labial glands	31.845	26.33	0	29.63	26.475	0	29.905	32.14	33.84	28.89	33.72	30.89
V4	Labial glands	28.39	34.57	0	0	31.46	0	0	0	0	0	0	31.06
V5	Labial glands	29.88	26.56	0	30.75	29.3	0	31.685	32.205	0	30.69	0	33.78
V1	Flight muscles	28.65	27.885	0	0	24	0	28.705	32.555	33.04	30.68	0	28.51
V2	Flight muscles	27.895	26.53	0	0	24.61	0	28.04	33.235	31.59	27.59	0	28.525
V3	Flight muscles	27.925	28.855	0	0	24.83	0	29.785	31.43	33.86	28.96	0	28.86
V4	Flight muscles	29.05	27.51	0	0	23.395	0	29.685	30.18	33.38	29.77	0	28.73
V5	Flight muscles	27.41	27.175	0	0	24.575	0	28.77	32.03	32.495	28.02	0	28.04
V1	Crop	27.965	22.975	0	32.53	27.645	0	26.085	30.615	29.84	28.04	0	30.69
V2	Crop	34.27	31.6	0	0	31.98	0	31.62	0	0	34.425	0	32.74
V3	Crop	29.715	26.91	0	34.03	25.27	0	28.085	33.245	32.03	29.96	0	28.2
V4	Crop	NA	NA	NA	NA	NA	NA	NA	NA	NA	NA	NA	NA
V5	Crop	30.555	26.97	0	33.21	26.605	0	28.185	31.41	31.995	29.75	0	30.365
V1	Ventriculus	27.72	20.185	0	30.01	28.925	0	26.6	28.87	29.515	26.29	0	30.81
V2	Ventriculus	27.555	19.73	0	29.47	28.33	0	25.315	28.035	28.33	25.43	34.205	30.42
V3	Ventriculus	30.96	23.965	0	32.33	29.045	0	29.545	29.03	32.555	29.125	0	34.265
V4	Ventriculus	30.085	24.01	0	33.85	30.73	0	29.28	31.455	32.49	29.175	0	32.26
V5	Ventriculus	30.545	22.72	0	32.05	29.005	0	28.11	31.42	31.04	27.73	0	32.605
V1	Rectum	25.03	19.6	0	28.58	27.63	0	25.81	29.875	28.52	25.02	34.81	30.07
V2	Rectum	25.695	20.615	0	29.305	27.61	0	26.055	31.175	28.885	25.29	0	29.955
V3	Rectum	30.05	20.925	0	29.435	27.74	0	26.2	31.41	29.38	26.075	0	29.59
V4	Rectum	26.08	25.92	0	32.885	30.535	0	30.06	33.33	34.4	30.625	0	30.11
V5	Rectum	28.43	24	0	31.94	27.825	0	27.935	32.275	31.385	28.075	0	30.685
V1	Gonads	25.17	21.005	31.975	27.575	25.515	33.355	24.965	30.87	25.95	25.53	32.345	28.145
V2	Gonads	25.56	21.31	30.845	27.21	25.775	31.835	23.84	32.665	25.23	25.3	33.475	29.235
V3	Gonads	29.335	18.075	27.005	24.6	24.94	30.065	21.195	30.31	21.86	22.235	29.98	31.08
V4	Gonads	23.955	25.815	0	30.73	26.385	0	28.055	33.965	29.9	29.995	0	27.83
V5	Gonads	29.165	25.82	34.13	30.115	27.68	0	27.715	34.65	29.495	29.57	0	31.145
V1	Fat body	29.765	23.36	0	32.36	19.875	34.67	27.805	29.95	32.28	28.545	31.705	24.125
V2	Fat body	28.34	20.94	33.34	30.98	18.875	32.025	24.735	28.725	28.1	24.48	32.445	23.085
V3	Fat body	32.62	21.875	0	32.845	19.81	32.045	26.245	29.64	29.905	25.64	0	27.32
V4	Fat body	29.2	26.635	0	0	22.56	0	29.6	31.25	34.55	30.11	0	23.585
V5	Fat body	30.56	24.395	0	34.45	20.765	34.6	27.865	31.04	31.725	27.125	33.77	24.86

## Sheet: Diapausing queens (Cp)
Sample ID	Tissue/Gene	PLA2	EF1	MFE	Kr-h1	Vg	IGF-1	InR-1	LIRP	InR-2	FOXO	AKH	AKHR
Calibrator mix	Calibrator mix	32.85	28.555	33.065	31.465	25.03	34.655	31.24	34.45	33.88	32.4	34.09	31.59
D1	Brain	26.395	19.93	27.2	25.545	27.335	30.02	24.62	28.685	26.73	26.6	24.415	28.71
D2	Brain	26.675	20.16	27.155	25.445	27.21	30.44	24.335	29.7	26.86	26.83	25.735	28.18
D3	Brain	27.505	21.135	28.945	26.66	28.345	31.59	24.855	30.445	27.96	27.6	26.75	29.085
D4	Brain	30.095	23.825	31.59	28.765	29.145	33.81	27.08	33.155	30.495	29.205	28.8	31.595
D5	Brain	30.345	23.64	31.61	28.86	30.85	34.99	27.6	32.75	30.615	29.685	27.28	31.72
D1	Hypopharyngeal glands	29.345	21.985	0	24.495	24.01	33.71	25.51	31.185	29.93	26.355	30.75	26.39
D2	Hypopharyngeal glands	29.605	21.875	0	24.705	24.495	32.645	24.315	31.585	29.19	26.965	30.395	26.9
D3	Hypopharyngeal glands	29.675	21.54	0	24.725	24.395	34.25	24.42	32.48	29.225	26.18	30.585	26.62
D4	Hypopharyngeal glands	35.26	28.52	0	29.475	28.57	0	29.36	0	0	33.59	0	31.535
D5	Hypopharyngeal glands	33.665	24.88	0	27.825	26.97	0	27.26	0	32.015	28.905	33.215	29.26
D1	Labial glands	27.665	21.665	34.6	24.08	27.3	0	24.745	30.725	27.875	24.89	27.815	29.68
D2	Labial glands	30.05	24.75	0	27.155	29.355	0	26.645	33.015	31.01	28.12	30.2	32.01
D3	Labial glands	29.815	25.21	0	28.585	31.98	0	28.21	0	32.665	29.615	32.275	31.675
D4	Labial glands	32.445	31.19	0	31.095	33.12	0	30.91	0	0	0	0	0
D5	Labial glands	33.67	28.005	0	29.395	0	0	29.235	0	33.59	30.94	0	0
D1	Flight muscles	26.53	23.115	33.415	28.025	27.84	0	27.335	34.49	30.435	27.54	32.255	28.72
D2	Flight muscles	26.21	23.56	0	27.27	27.97	0	26.575	0	29.82	27.055	34.42	29.67
D3	Flight muscles	28.05	23.99	0	27.85	28.76	0	26.635	32.755	30.175	27.175	0	30.005
D4	Flight muscles	29.785	26.255	0	29.81	29.835	0	28.59	34.57	32.325	29.705	34.31	31.295
D5	Flight muscles	30.925	26.61	0	30.695	32.865	0	29.76	0	32.795	29.685	0	31.21
D1	Crop	28.575	21.555	0	26.99	28.91	0	24.345	31.28	27.455	26.23	31.83	29.355
D2	Crop	28.19	21.885	0	24.575	26.57	34.43	23.59	31.715	26.965	25.56	31.29	28.055
D3	Crop	33.85	29.31	0	31.735	32.71	0	28.53	0	0	33.705	0	0
D4	Crop	33.575	27.78	0	30.455	31.925	0	27.52	0	32.915	31.495	0	33.64
D5	Crop	NA	NA	NA	NA	NA	NA	NA	NA	NA	NA	NA	NA
D1	Ventriculus	30.84	21.47	0	25.72	31.625	0	25.65	32.735	31.765	28.98	30.86	31.29
D2	Ventriculus	30.74	20.8	0	24.225	30.785	34.45	24.83	32.15	30.035	25.775	30.74	30.925
D3	Ventriculus	32.41	23.655	0	26.76	33.54	34.09	26.125	34.43	32.145	28.32	31.95	31.99
D4	Ventriculus	33.84	24.04	0	27.275	33.8	0	27.72	33.76	32.985	30.745	31.8	33.51
D5	Ventriculus	29.155	24.245	0	26.945	31.275	0	28.94	34.39	34.065	30.485	33.34	32.495
D1	Rectum	28.615	21.5	0	26.065	29.885	0	25.64	31.785	28.825	26.86	30.595	30.05
D2	Rectum	31.74	26.215	0	28.41	31.59	0	29.025	33.18	33.92	32.165	33.67	31.94
D3	Rectum	33.045	28.77	0	31.31	0	0	29.78	0	34.6	31.975	0	0
D4	Rectum	34.785	30.465	0	32.09	0	0	31.76	0	0	0	0	0
D5	Rectum	31.595	25.77	0	29.085	32.19	0	28.675	0	32.95	30.65	34.4	0
D1	Gonads	26.03	21.52	31.35	25.88	29.075	0	24.25	32.225	26.93	27.68	30.705	29.775
D2	Gonads	29.775	26.39	0	28.39	31.525	0	27.975	0	31.94	31.32	32.81	31.765
D3	Gonads	30.875	27.015	0	30.745	33.84	0	28.89	0	31.93	31.155	0	32.83
D4	Gonads	28.09	23.14	32.5	27.485	30.495	0	25.555	33.52	27.52	27.27	32.1	31.61
D5	Gonads	29.64	25.095	0	28.535	31.92	0	26.865	0	29.75	29.09	34.45	32.76
D1	Fat body	28.225	20.305	34	23.935	23.005	31.885	24.41	30.4	27.885	24.18	30.92	24.79
D2	Fat body	30.455	23.285	0	25.71	24.54	34.98	26.12	32.35	30.21	27.2	33.985	26.715
D3	Fat body	28.475	19.855	0	24.055	22.74	30.845	23.92	30.16	27.82	24.465	32.035	24.835
D4	Fat body	32.335	23.105	0	26.95	25.03	34.17	27.435	33.195	31.805	27.015	0	27.265
D5	Fat body	35.19	27.85	0	29.085	29.4	0	29.475	0	0	31.345	0	30.46

## Sheet: Reproducing queens (Cp)
Sample ID	Tissue/Gene	PLA2	EF1	MFE	Kr-h1	Vg	IGF-1	InR-1	LIRP	InR-2	FOXO	AKH	AKHR
Calibrator mix	Calibrator mix	32.565	28.6725	32.7625	31.37	24.655	34.89	31.48	34.88	33.615	32.47	34.5925	31.6725
R1	Brain	24.78	20.955	28.215	25.81	18.245	28.625	26.655	30.56	27.945	26.645	26.035	26.705
R2	Brain	24.185	20.185	25.58	24.83	19.29	27.195	25.14	29.475	26.415	25.87	24.415	26.28
R3	Brain	29.21	21.505	25.35	25.55	19.04	28.765	26.115	29.945	27.905	26.585	25.33	30.87
R4	Brain	25.07	26.05	30.225	29.21	22.605	31.725	29.43	32.975	31.655	30.935	28.035	25.865
R5	Brain	30.74	29.385	34.32	31.765	25.545	0	32.3	0	0	0	30.725	33.31
R1	Hypopharyngeal glands	29.425	24.95	34.06	29.01	19.735	33.05	32.805	32.37	34.08	29.79	0	28.095
R2	Hypopharyngeal glands	27.85	22.71	30.055	26.895	18.14	30.745	30.885	30.48	31.625	27.2	34.27	26.15
R3	Hypopharyngeal glands	31.015	22.74	30.84	26.95	19.11	31.075	30.94	30.56	31.675	27.365	0	30.365
R4	Hypopharyngeal glands	28.055	27.85	33.37	30.695	21.815	0	0	33.225	0	33.02	0	26.71
R5	Hypopharyngeal glands	30.695	26.335	0	30.165	22.55	0	0	32.49	0	32.05	0	30.05
R1	Labial glands	29.255	25.87	0	29.995	23.905	0	32.885	0	0	30.415	33.495	32.095
R2	Labial glands	25.455	21.65	29.46	25.735	21.305	33.4	28.49	29.96	31.36	24.615	31.275	28.635
R3	Labial glands	32.21	21.945	29.605	25.465	19.09	33.195	28.245	30.755	31.095	25.415	30.785	26.79
R4	Labial glands	25.545	34.545	0	33.87	28.525	0	0	0	0	0	0	27.14
R5	Labial glands	31.345	32.01	0	33.38	28.59	0	0	0	0	0	0	0
R1	Flight muscles	27.03	24.53	27.51	29.02	20.345	0	30.26	32.145	31.14	30.105	0	28.825
R2	Flight muscles	25.875	23.395	26.535	27.27	19.115	31.19	28.265	29.005	29.575	27.395	0	26.73
R3	Flight muscles	30.17	24.78	29.85	28.635	19.805	32.735	29.295	31.27	31.805	28.535	0	30.74
R4	Flight muscles	27.155	28.23	31.625	31.335	22.165	0	31.985	32.755	34	31.78	0	27.54
R5	Flight muscles	27.835	25.205	31.685	29.615	21.615	32.67	30.1	31.845	33.26	29.595	0	29.115
R1	Crop	27.075	22.485	28.055	27.505	24.8	0	28.595	31.15	31.04	29.225	0	30.87
R2	Crop	27.37	23.3	29.085	27.13	24.935	0	27.415	30.495	29.795	26.985	0	31.65
R3	Crop	30.04	25.725	31.255	28.79	24.255	0	29.425	33.19	32.205	28.76	0	33.85
R4	Crop	29.455	26.25	29.88	29.615	25.345	0	30.725	33.575	34.135	31.645	0	31.96
R5	Crop	28.82	26.38	30.265	29.81	25.68	0	30.455	34.185	33.08	31.085	0	32.66
R1	Ventriculus	31.955	27.74	32.78	30.95	28.215	0	0	32.155	0	0	0	0
R2	Ventriculus	31.115	26.26	32.325	29.545	26.675	0	33.115	31.585	0	32.205	0	32.6
R3	Ventriculus	30.77	25.515	31.75	28.785	26.03	0	32.59	31.835	0	31.145	0	32.39
R4	Ventriculus	30.91	24.905	30.345	28.025	26.015	0	31.34	30.1	33.86	29.885	0	32.335
R5	Ventriculus	30.16	26.53	31.075	28.85	26.18	0	32.66	29.685	0	31.965	0	31.845
R1	Rectum	25.745	21.415	28.97	26.715	24.935	0	29.085	29.745	32.35	29.07	0	30.98
R2	Rectum	27.445	24.64	31.33	28.355	23.835	0	30.47	31.685	32.44	30.715	0	30.895
R3	Rectum	28.69	26.365	33.44	29.375	24.41	0	31.685	32.335	0	31.02	0	31.485
R4	Rectum	28.76	25.11	30.63	28.66	23.09	0	30.795	31.67	0	30.5	0	31.35
R5	Rectum	29.465	26	31.015	29.92	24.79	0	31.89	32.44	0	31.935	0	31.655
R1	Gonads	27.725	21.445	22.91	25.82	25.52	30.47	28.725	32.005	27.165	26.97	33.12	28.23
R2	Gonads	26.53	21.43	22.13	24.465	23.89	29.905	27.125	30.89	26.22	25.995	32.545	26.68
R3	Gonads	26.81	20.035	21.155	23.595	22.135	28.585	27.17	30.68	26.1	25.76	31.48	26.75
R4	Gonads	25.71	20.63	22.025	24.13	22.52	29.66	26.955	31.345	25.665	25.61	33.09	25.885
R5	Gonads	26.335	20.515	21.99	24.5	21.615	29.945	26.325	30.155	25.28	25.22	32.31	26.82
R1	Fat body	25.99	21.83	26.54	25.665	14.72	30.825	30.345	27.295	30.28	25.805	0	22.455
R2	Fat body	27.225	23.24	28.175	26.27	15.065	30.735	30.825	28.675	31.08	26.28	0	23.23
R3	Fat body	27.92	20.71	26.085	24.705	14.495	29.42	28.7	27.83	29.11	24.365	0	23.745
R4	Fat body	26.075	22.78	27.645	26.42	15.345	30.68	29.85	28.9	30.04	25.7	0	22.2
R5	Fat body	29.855	25.255	33.15	29.08	17.54	32.29	31.99	30.845	33.83	29	0	26.51

## Sheet: Workers (Cp)
Sample ID	Tissue/Gene	PLA2	EF1	MFE	Kr-h1	Vg	IGF-1	InR-1	LIRP	InR-2	FOXO	AKH	AKHR
Calibrator mix	Calibrator mix	32.555	28.56	32.5575	31.795	25.195	0	31.7625	34.3	34.535	32.37	32.75	32.3325
W1	Brain	26.845	22.715	27.39	27	23.13	0	26.84	33.475	29.2	29.095	25.085	30.395
W2	Brain	24.93	21.125	28.09	25.56	22.46	0	25.02	31.185	26.89	26.705	25.53	29.095
W3	Brain	26.125	23.385	27.67	26.605	23.63	0	26.835	31.15	28.86	28.985	25.17	30.27
W4	Brain	31.74	33.515	0	34.38	30.94	0	34.1	0	0	0	33.4	0
W5	Brain	NA	NA	NA	NA	NA	NA	NA	NA	NA	NA	NA	NA
W1	Hypopharyngeal glands	28.175	23.145	0	26.915	23.005	0	31.345	30.615	33.405	30.225	0	30.735
W2	Hypopharyngeal glands	29.365	23.575	0	27.675	24.99	0	32.42	33.07	32.785	28.99	0	31.055
W3	Hypopharyngeal glands	29.24	24.255	0	27.765	24.325	0	33.085	32.26	33.19	29.855	0	31.685
W4	Hypopharyngeal glands	33.04	30.685	0	32.74	29.105	0	0	0	0	0	0	0
W5	Hypopharyngeal glands	NA	NA	NA	NA	NA	NA	NA	NA	NA	NA	NA	NA
W1	Labial glands	27.795	25.93	0	29.33	24.235	0	32.405	34.595	0	33.66	30.655	31.765
W2	Labial glands	29.935	25.945	30.875	30.265	28.13	0	31.435	0	0	31.06	0	0
W3	Labial glands	30.27	29.02	0	30.99	26.3	0	34.445	0	0	33.26	0	0
W4	Labial glands	NA	NA	NA	NA	NA	NA	NA	NA	NA	NA	NA	NA
W5	Labial glands	NA	NA	NA	NA	NA	NA	NA	NA	NA	NA	NA	NA
W1	Flight muscles	25.8	23.385	31.3	25.99	18.55	0	27.795	31.1	30.35	27.94	0	26.28
W2	Flight muscles	27.645	24.535	31.745	28.02	21.525	0	28.5	32.395	30.81	27.985	0	28.535
W3	Flight muscles	29.7	27.145	33.93	29.685	22.06	0	31.925	32.87	34.32	31.08	0	29.645
W4	Flight muscles	29.455	27.795	31.605	29.77	22.695	0	30.935	33.85	33.35	30.79	0	30.08
W5	Flight muscles	NA	NA	NA	NA	NA	NA	NA	NA	NA	NA	NA	NA
W1	Crop	28.265	25.46	31.8	28.52	29.435	0	28.94	0	33.03	31.75	0	0
W2	Crop	29.26	25.93	0	28.365	29.97	0	27.19	0	31.89	28.335	0	0
W3	Crop	28.715	24.125	31.3	27.94	29.75	0	27.185	0	30.37	28.33	0	0
W4	Crop	32.925	0	0	0	32.75	0	0	0	0	0	0	0
W5	Crop	NA	NA	NA	NA	NA	NA	NA	NA	NA	NA	NA	NA
W1	Ventriculus	28.45	20.51	28.885	24.995	22.32	0	28.69	29.925	30.545	27.365	34.165	30.08
W2	Ventriculus	31.845	26.225	0	28.875	30.19	0	32.38	34.2	0	32.46	0	0
W3	Ventriculus	29.875	23.085	31.085	27.09	28.735	0	30.435	31.645	32.535	29.905	0	33.17
W4	Ventriculus	33.17	30.52	0	31.88	32.025	0	0	0	0	0	0	0
W5	Ventriculus	NA	NA	NA	NA	NA	NA	NA	NA	NA	NA	NA	NA
W1	Rectum	25.665	21.05	27.81	25.625	22.145	0	26.845	31.605	29.255	28.035	33.62	29.76
W2	Rectum	29.175	25.315	0	28.85	26.91	0	30.975	0	33.67	31.7	0	33.47
W3	Rectum	28.015	24.635	31.445	28.14	28.285	0	29.535	0	33.435	31.015	0	33.335
W4	Rectum	32.47	31.755	0	32.49	29.955	0	0	0	0	0	0	0
W5	Rectum	NA	NA	NA	NA	NA	NA	NA	NA	NA	NA	NA	NA
W1	Gonads	25.49	19.885	22.29	23.6	24.7	0	26.82	31.84	25.83	26.62	32.36	27.685
W2	Gonads	26.24	22.13	24.675	25.74	27.57	0	27.56	33.985	26.59	27.12	33.915	29.505
W3	Gonads	25.7	19.88	21.525	23.6	26.23	0	25.77	31.48	24.42	24.895	32.605	26.695
W4	Gonads	28.335	23.245	24.78	26.58	24.715	0	28.405	32.895	27.84	28.075	0	29.815
W5	Gonads	NA	NA	NA	NA	NA	NA	NA	NA	NA	NA	NA	NA
W1	Fat body	26.755	21.85	29.99	25.385	15.095	0	27.925	30.04	30.865	26.5	0	23.47
W2	Fat body	28.3	24.36	32.52	26.335	16.795	0	29.72	29.825	31.11	27.105	0	24.515
W3	Fat body	28.47	23.82	30.24	26.78	16.365	0	29.055	30.345	30.32	26.56	0	24.255
W4	Fat body	31.31	27.99	33.16	29.45	19.71	0	32.235	31.965	0	30.965	0	27.56
W5	Fat body	NA	NA	NA	NA	NA	NA	NA	NA	NA	NA	NA	NA

## Sheet: Males (Cp)
Sample ID	Tissue/Gene	PLA2	EF1	MFE	Kr-h1	Vg	IGF-1	InR-1	LIRP	InR-2	FOXO	AKH	AKHR
Calibrator mix	Calibrator mix	32.415	28.675	32.7775	32.5875	25.5625	31.235	32.1475	34.315	34.685	32.795	32.725	32.05
M1	Brain	26.77	22.955	28.805	27.625	29.175	0	28.58	32.355	31.73	30.765	26.49	30.8
M2	Brain	25.595	21.955	27.58	26.76	30.935	0	26.655	31.765	27.705	27.82	25.19	30.79
M3	Brain	27.3	23.96	30.875	27.79	32.375	0	27.655	32.01	29.715	28.71	28.565	32.505
M4	Brain	31.63	32.05	0	32.84	0	0	32.83	0	34.37	0	31.925	0
M5	Brain	28.615	25.67	31.21	30.06	31.88	0	29.285	32.815	31.69	31.585	27.415	0
M1	Hypopharyngeal glands	30.05	26.8	0	28.945	28.825	0	33.87	0	34.39	32.935	0	30.58
M2	Hypopharyngeal glands	NA	NA	NA	NA	NA	NA	NA	NA	NA	NA	NA	NA
M3	Hypopharyngeal glands	NA	NA	NA	NA	NA	NA	NA	NA	NA	NA	NA	NA
M4	Hypopharyngeal glands	32.405	32.79	0	33.075	32.085	0	34.82	0	0	34.525	0	34.16
M5	Hypopharyngeal glands	32.695	30.425	0	31.025	32	0	0	0	0	33.025	0	33.135
M1	Labial glands	28.34	24.29	0	27.835	29.365	0	29.385	0	33.025	30.06	33.655	31.135
M2	Labial glands	26.43	21.965	32.82	25.68	30.64	0	26.865	31.7	29.395	26.505	30.835	30.785
M3	Labial glands	30.615	28.61	0	30.18	31.91	0	32.745	0	0	33.35	0	32.795
M4	Labial glands	30.775	26.75	0	28.725	32.15	0	30.475	0	34.26	30.52	0	0
M5	Labial glands	29.655	25.82	0	27.885	31.66	0	29.36	33.425	33.965	30.6	0	33.1
M1	Flight muscles	27.55	27	0	29.4	25.915	0	30.135	34.02	32.32	30.035	0	28.285
M2	Flight muscles	27.16	27.61	0	28.215	27.33	0	29.445	33.11	33.645	29.045	0	27.915
M3	Flight muscles	28.705	29.86	0	29.865	28.36	0	32.08	0	0	31.565	0	28.94
M4	Flight muscles	30.055	31.935	0	32.16	29.975	0	32.755	0	0	34.21	0	31.705
M5	Flight muscles	30.485	32.345	0	33.64	31.64	0	34.45	0	0	0	0	31.875
M1	Crop	26.24	22.685	0	25.865	28.215	0	25.315	31.14	29.265	26.365	33.325	31.105
M2	Crop	26.43	22.915	0	26.24	28.35	0	25.69	31.575	30.08	26.32	34.235	29.93
M3	Crop	27.88	25.3	0	27.94	28.84	0	27.85	31.5	33.18	29.095	0	29.475
M4	Crop	32.125	32.175	0	33.455	0	0	33.965	0	0	0	0	0
M5	Crop	NA	NA	NA	NA	NA	NA	NA	NA	NA	NA	NA	NA
M1	Ventriculus	28.37	20.75	0	24.715	31.645	0	27.47	29.415	29.945	27.265	0	32.02
M2	Ventriculus	30.755	25.345	0	26.87	31.2	0	29.975	32.94	32.855	28.605	0	32.67
M3	Ventriculus	27.655	20.205	0	24.35	28.475	0	26.835	29.535	30	26.125	33.85	30.35
M4	Ventriculus	33.15	28.595	0	30.925	34.19	0	32.825	32.46	0	0	0	0
M5	Ventriculus	31.99	25.78	0	28.99	0	0	31.895	31.74	0	31.525	0	0
M1	Rectum	26.845	22.06	0	26.22	30.22	0	27.9	30.79	31.4	27.71	0	31.58
M2	Rectum	30.015	26.215	0	29.07	0	0	32.005	0	0	31.96	0	0
M3	Rectum	25.96	20.725	0	24.885	31.06	0	26.735	30.8	29.785	26.195	0	31.785
M4	Rectum	31.75	29.13	0	30.91	0	0	32.54	0	0	33.22	0	0
M5	Rectum	30.985	26.58	0	30.3	33.46	0	31.14	34.51	34.23	31.405	0	0
M1	Gonads	32.325	31.65	0	32.575	0	0	34.33	0	0	0	0	0
M2	Gonads	NA	NA	NA	NA	NA	NA	NA	NA	NA	NA	NA	NA
M3	Gonads	30.905	26.975	0	29.43	31.675	0	29.23	33.57	31.87	31.08	0	30.675
M4	Gonads	34.56	30.73	0	33.555	33.29	0	32.095	0	0	34.33	0	33.82
M5	Gonads	30.915	26.865	0	30.635	29.405	0	30.13	0	33.175	31.16	0	29.635
M1	Fat body	27.665	22.315	0	25.455	20.995	0	27.485	30	31.535	26.34	34.29	23.435
M2	Fat body	28.705	24.945	0	26.75	22.06	0	28.845	30.735	31.675	26.395	0	23.91
M3	Fat body	27.64	22.81	0	25.42	21.055	0	27.165	29.59	30.02	25.08	0	22.845
M4	Fat body	33.14	32.165	0	32.56	26.8	0	33.525	33.565	0	0	0	30.67
M5	Fat body	30.85	26.735	0	29.59	24.17	0	30.825	32.08	33.18	28.505	0	26.035
